# Supplementary material for: Natural and Pathological Autoantibodies Show Age-Related Changes in a Spontaneous Autoimmune Mouse (NZB) Model
Source: Int J Mol Sci. 2023 Jun 6;24(12):9809. doi: 10.3390/ijms24129809 (PMC10298727; doi:10.3390/ijms24129809)
Supplement: Supplementary file 1 [file ijms-24-09809-s001.zip]

Archive with 1 entries (1 files):
- ijms-2415151-supplementary.pdf
